# Supplementary material for: Diet Quality, Food Groups and Nutrients Associated with the Gut Microbiota in a Nonwestern Population
Source: Nutrients. 2020 Sep 25;12(10):2938. doi: 10.3390/nu12102938 (PMC7600083; doi:10.3390/nu12102938)
Supplement: Supplementary file 1 [file nutrients-12-02938-s001.zip]

Archive with 1 entries (1 files):
- nutrients-939394-supplementary.xlsx
