# Supplementary material for: Diet Quality, Food Groups and Nutrients Associated with the Gut Microbiota in a Nonwestern Population
Source: Nutrients. 2020 Sep 25;12(10):2938. doi: 10.3390/nu12102938 (PMC7600083; doi:10.3390/nu12102938)
Supplement: Supplementary file 1 [file nutrients-12-02938-s001.zip › nutrients-939394-supplementary.xlsx]

## Sheet: Supplemental Table 1
Supplemental Table 1. Number of recruited individuals in the original cohort by city, sex, age range BMI and socioeconomic status
City	Original dataset	Analyzed here
Barranquilla	92	89
Bogota	86	85
Bucaramanga	79	79
Cali	103	89
Medellin	99	99
Sex	Original dataset	Analyzed here
Female	237	229
Male	222	212
Age range	Original dataset	Analyzed here
18-40 years	219	207
41-62 years	240	234
BMI	Original dataset	Analyzed here
Lean	141	137
Overweight	177	172
Obese	141	132
Socioeconomic level	Original dataset	Analyzed here
Level 1	28	28
Level 2	104	100
Level 3	218	212
Level 4	72	67
Level 5	30	27
Level 6	7	7

## Sheet: Supplemental Table 2
Supplemental Table 2. Adapted HEI-20151, Components & Scoring Standards
Component	Maximum points	Standard for maximum score	Standard for minimum score of zero
Adequacy:
Total Fruits2	5	≥0.8 cup equiv. per 1,000 kcal	No Fruits
Total Vegetables3	5	≥1.1 cup equiv. per 1,000 kcal	No Vegetables
Total Grains4	5	≥3.0 oz equiv. per 1,000 kcal	No Grains
Dairy5	10	≥1.3 cup equiv. per 1,000 kcal	No Dairy
Total Protein Foods6,7	5	≥2.5 oz equiv. per 1,000 kcal	No Protein Foods
Plant Proteins7,8	5	≥0.8 oz equiv. per 1,000 kcal	No Plant Proteins
Fatty Acids9	10	(PUFAs + MUFAs)/SFAs ≥2.5	(PUFAs + MUFAs)/SFAs ≤1.2
Moderation:
Sodium10	10	≤1.1 gram per 1,000 kcal	≥2.0 grams per 1,000 kcal
Added Sugars11	10	≤6.5% of energy	≥26% of energy
Saturated Fats	10	≤8% of energy	≥16% of energy
1: Intakes between the minimum and maximum standards are scored proportionately.
2: Includes 100% fruit juice and whole fruits.
3: It does not include legumes (green beans and peas).
4: Includes whole grains, refined grains, plantains, roots and tubers; component from HEI-2005.
5: Includes all milk products, such as fluid milk, yogurt, and cheese, but It did not include fortified soy beverages.
6: Includes eggs, seafood, beef, pork, poultry and meat products.
7: Total protein foods and plant protein: Protein foods.
8: Includes nuts, seeds, soy products (other than beverages), and legumes (dry and greens beans and peas).
9: Ratio of poly- and monounsaturated fatty acids (PUFAs and MUFAs) to saturated fatty acids (SFAs).
10: It does not include added salt.
11: Includes sweets, desserts, caloric sweeteners, and sodas.

## Sheet: Supplemental Table 3
Supplemental Table 3. GABA Index, food group and values standard for a maximum score
	≥18 year old	Men	Women	Standard for maximum score	Standard for minimum score of zero
	Calories/d	2650	2100
Group name	Maximum points	Numbers of servings
Fruits and vegetables1	10	≥5	≥4	≥1.9 servings equiv. per 1,000 kcal	No fruits or vegetables
Cereals, plantains, roots and tubers2	10	8	6	3.0 servings equiv. per 1,000 kcal (man) 2.9 servings equiv. per 1,000 kcal (women)	No cereals, plantains, roots or tubers or >3.0 servings equiv. per 1,000 kcal (man) and >2.9 servings equiv. per 1,000 kcal (women)
Dairy products3	10	5	3.5	1.9 servings equiv. per 1,000 kcal (man) 1.7 servings equiv. per 1,000 kcal (women)	No dairy or products, or >1.9 servings equiv. per 1,000 kcal (man) and >1.7 servings equiv. per 1,000 kcal (women)
Meats, eggs, beans, nuts and seeds4	10	7.5	6.5	3.1 servings equiv. per 1,000 kcal	No meats, eggs, beans, nuts or seeds, or >3.1 servings equiv. per 1,000 kcal
Fats	10	≤5	≤4	≤ 1.9 servings equiv. per 1,000 kcal	>1.9 servings equiv. per 1,000 kcal
Sweets and sugars5	10	≤3	≤3	≤ 1.1 servings equiv. per 1,000 kcal	> 1.1 servings equiv. per 1,000 kcal
Sodium (mg/d)6,7	10	≤2,400	≤2,400	≤ 0.5 servings equiv. per 1,000 kcal	> 0.5 servings equiv. per 1,000 kcal
1: Includes fruit juice and whole fruits, vegetables but not legumes (green beans and peas).
2 Includes whole and refined cereals.
3 Includes all milk products, such as fluid milk, yogurt, and cheese, but does not include fortified soy beverages.
4 Includes eggs, seafood, beef, pork, poultry, meat products, nuts, seeds, soy products (other than beverages), and legumes (dry and greens beans and peas).
5 Includes sweets, desserts, caloric sweeteners, and sodas.
6 It does not include added salt.
7 Reference value, Colombian Resolution 333-2011.

## Sheet: Supplemental Table 4
Supplemental Table 4. Adequacy of nutrients and food groups by sub-groups of age and sex
	Male						Female
	18-40 yrs			41-62 yrs			18-40 yrs			41-62 yrs
	(n=98)			(n=114)			(n=109)			(n=120)
CALORIES AND NUTRIENTS	Low	Adequate	High	Low	Adequate	High	Low	Adequate	High	Low	Adequate	High
Calories (Kcal)	28 (28.6%)	60 (61.2%)	10 (10.2%)	62 (54.4%)	44 (38.6%)	8 (7.0%)	48 (44.0%)	48 (44.0%)	13 (11.9%)	76 (63.3%)	39 (32.5%)	5 (4.2%)
Macronutrients
Total carbohydrates (g)	14 (14.3%)	84 (85.7%)	0 (0%)	16 (14.0%)	92 (80.7%)	6 (5.3%)	15 (13.8%)	94 (86.2%)	0 (0%)	23 (19.2%)	94 (78.3%)	3 (2.5%)
Total proteins (g)	41 (41.8%)	55 (56.1%)	2 (2.0%)	26 (22.8%)	85 (74.6%)	3 (2.6%)	25 (22.9%)	81 (74.3%)	3 (2.8%)	21 (17.5%)	90 (75.0%)	9 (7.5%)
Total fats (g)	1 (1.0%)	94 (95.9%)	3 (3.1%)	4 (3.5%)	105 (92.1%)	5 (4.4%)	0 (0%)	105 (96.3%)	4 (3.7%)	1 (0.8%)	107 (89.2%)	12 (10.0%)
Saturated fats (g)	0 (0.0%)	18 (18.4%)	80 (81.6%)	0 (0.0%)	38 (33.3%)	76 (66.7%)	0 (0.0%)	18 (16.5%)	91 (83.5%)	0 (0.0%)	28 (23.3%)	92 (76.7%)
Monounsaturated fats (g)	30 (30.6%)	68 (69.4%)	0 (0%)	39 (34.2%)	75 (65.8%)	0 (0%)	21 (19.3%)	87 (79.8%)	1 (0.9%)	31 (25.8%)	87 (72.5%)	2 (1.7%)
Polyunsaturated fats (g)	42 (42.9%)	56 (57.1%)	0 (0%)	72 (63.2%)	42 (36.8%)	0 (0%)	48 (44.0%)	61 (56.0%)	0 (0%)	80 (66.7%)	40 (33.3%)	0 (0%)
Fiber (g)	97 (99.0%)	1 (1.0%)	0 (0%)	112 (98.2%)	2 (1.8%)	0 (0%)	104 (95.4%)	5 (4.6%)	0 (0%)	102 (85.0%)	18 (15.0%)	0 (0%)
Micronutrients
Ca (mg)	75 (76.5%)	10 (10.2%)	13 (13.3%)	89 (78.1%)	18 (15.8%)	7 (6.1%)	94 (86.2%)	10 (9.2%)	5 (4.6%)	116 (96.7%)	2 (1.7%)	2 (1.7%)
P (mg)	0 (0%)	0 (0%)	98 (100%)	1 (0.9%)	2 (1.8%)	111 (97.4%)	3 (2.8%)	8 (7.3%)	98 (89.9%)	4 (3.3%)	10 (8.3%)	106 (88.3%)
Total Fe (mg)	0 (0%)	27 (27.6%)	71 (72.4%)	0 (0%)	48 (42.1%)	66 (57.9%)	35 (32.1%)	74 (67.9%)	0 (0%)	0 (0%)	48 (40.0%)	72 (60.0%)
Na (mg)	39 (39.8%)	57 (58.2%)	2 (2.0%)	69 (60.5%)	43 (37.7%)	2 (1.8%)	81 (74.3%)	27 (24.8%)	1 (0.9%)	83 (69.2%)	37 (30.8%)	0 (0%)
K (mg)	92 (93.9%)	6 (6.1%)	0 (0%)	106 (93.0%)	8 (7.0%)	0 (0%)	107 (98.2%)	2 (1.8%)	0 (0%)	118 (98.3%)	2 (1.7%)	0 (0%)
Mg (mg)	90 (91.8%)	7 (7.1%)	1 (1.0%)	102 (89.5%)	9 (7.9%)	3 (2.6%)	98 (89.9%)	9 (8.3%)	2 (1.8%)	106 (88.3%)	11 (9.2%)	3 (2.5%)
Zn (mg)	96 (98.0%)	2 (2.0%)	0 (0%)	113 (99.1%)	1 (0.9%)	0 (0%)	0 (0%)	0 (0%)	109 (100%)	0 (0%)	0 (0%)	120 (100%)
Cu (mg)	0 (0%)	2 (2.0%)	96 (98.0%)	0 (0%)	4 (3.5%)	110 (96.5%)	3 (2.8%)	11 (10.1%)	95 (87.2%)	2 (1.7%)	15 (12.5%)	103 (85.8%)
Mn (mg)	1 (1.0%)	97 (99.0%)	0 (0%)	3 (2.6%)	111 (97.4%)	0 (0%)	0 (0%)	109 (100%)	0 (0%)	1 (0.8%)	119 (99.2%)	0 (0%)
Vitamin A (retinol equivalents)	16 (16.3%)	49 (50.0%)	33 (33.7%)	11 (9.6%)	68 (59.6%)	35 (30.7%)	2 (1.8%)	44 (40.4%)	63 (57.8%)	0 (0%)	30 (25.0%)	90 (75.0%)
B1 (mg)	28 (28.6%)	24 (24.5%)	46 (46.9%)	49 (43.0%)	26 (22.8%)	39 (34.2%)	48 (44.0%)	22 (20.2%)	39 (35.8%)	56 (46.7%)	32 (26.7%)	32 (26.7%)
B2 (mg)	4 (4.1%)	13 (13.3%)	81 (82.7%)	1 (0.9%)	15 (13.2%)	98 (86.0%)	2 (1.8%)	7 (6.4%)	100 (91.7%)	2 (1.7%)	11 (9.2%)	107 (89.2%)
B3 (mg)	6 (6.1%)	29 (29.6%)	63 (64.3%)	13 (11.4%)	50 (43.9%)	51 (44.7%)	16 (14.7%)	40 (36.7%)	53 (48.6%)	24 (20.0%)	45 (37.5%)	51 (42.5%)
B5 (pantothenic acid) (mg)	55 (56.1%)	43 (43.9%)	0 (0%)	79 (69.3%)	35 (30.7%)	0 (0%)	95 (87.2%)	14 (12.8%)	0 (0%)	109 (90.8%)	11 (9.2%)	0 (0%)
B6 (mg)	49 (50.0%)	20 (20.4%)	29 (29.6%)	63 (55.3%)	23 (20.2%)	28 (24.6%)	40 (36.7%)	10 (9.2%)	59 (54.1%)	65 (54.2%)	18 (15.0%)	37 (30.8%)
B9 (folic acid) (µg)	23 (23.5%)	42 (42.9%)	33 (33.7%)	41 (36.0%)	43 (37.7%)	30 (26.3%)	52 (47.7%)	44 (40.4%)	13 (11.9%)	57 (47.5%)	47 (39.2%)	16 (13.3%)
B12 (mg)	0 (0%)	0 (0%)	98 (100%)	0 (0%)	0 (0%)	114 (100%)	0 (0%)	0 (0%)	109 (100%)	0 (0%)	0 (0%)	120 (100%)
Vitamin C (mg)	4 (4.1%)	2 (2.0%)	92 (93.9%)	2 (1.8%)	1 (0.9%)	111 (97.4%)	1 (0.9%)	2 (1.8%)	106 (97.2%)	1 (0.8%)	1 (0.8%)	118 (98.3%)
FOOD GROUPS
Group I (Cereals and Tubers)1	68 (69.4%)	11 (11.2%)	19 (19.4%)	78 (68.4%)	15 (13.2%)	21 (18.4%)	67 (61.5%)	11 (10.1%)	31 (28.4%)	69 (57.5%)	16 (13.3%)	35 (29.2%)
Group II (Fruits and Vegetables)2	84 (85.7%)	8 (8.2%)	6 (6.1%)	90 (78.9%)	8 (7.0%)	16 (14.0%)	78 (71.6%)	8 (7.3%)	23 (21.1%)	83 (69.2%)	13 (10.8%)	24 (20.0%)
Group III (Dairy)3	92 (93.9%)	4 (4.1%)	2 (2.0%)	109 (95.6%)	1 (0.9%)	4 (3.5%)	93 (85.3%)	1 (0.9%)	15 (13.8%)	98 (81.7%)	2 (1.7%)	20 (16.7%)
Group IV (Meats, Egg, Beans)4	90 (91.8%)	0 (0%)	8 (8.2%)	102 (89.5%)	6 (5.3%)	6 (5.3%)	97 (89.0%)	2 (1.8%)	10 (9.2%)	96 (80.0%)	10 (8.3%)	14 (11.7%)
Group IV (Nuts)5	5 (5.1%)	7 (7.1%)	86 (87.8%)	11 (9.6%)	5 (4.4%)	98 (86.0%)	9 (8.3%)	3 (2.8%)	97 (89.0%)	8 (6.7%)	6 (5.0%)	106 (88.3%)
Group V (Fats)6	79 (80.6%)	5 (5.1%)	14 (14.3%)	97 (85.1%)	2 (1.8%)	15 (13.2%)	80 (73.4%)	7 (6.4%)	22 (20.2%)	90 (75.0%)	8 (6.7%)	22 (18.3%)
Group VI (Sugars)7	44 (44.9%)	4 (4.1%)	50 (51.0%)	50 (43.9%)	4 (3.5%)	60 (52.6%)	66 (60.6%)	2 (1.8%)	41 (37.6%)	63 (52.5%)	7 (5.8%)	50 (41.7%)
Highlighted in red values the highuest percentage of individuals per sex and age for a given Nutrient or Food Group
1: includes all whole and refined cereals, tubers and plantains
2: Includes 100% fruit juice, whole fruits, vegetables and green beans and peas.
3: Includes all milk products, such as fluid milk, yogurt, and cheese, but It did not include fortified soy beverages.
4: Includes eggs, seafood, beef, pork, poultry, meat products, and dry beans.
5: Includes nuts, seeds, soy products (other than beverages).
6: Measured as total fats
7: Includes sweets, desserts, caloric sweeteners, and sodas.

## Sheet: Supplemental Table 5
Supplemental Table 5. Random forest models associating the most abundant OTUs and diet features
1. DIET QUALITY
Healthy eating index (HEI)-2015 (adapted version)
OTU	Spearman's rho	Increase in MSE	Increase in Node Purity	Taxonomy
Otu00084	0.131	5.74633	2958.19	k__Bacteria;p__Firmicutes;c__Clostridia;o__Clostridiales;f__Ruminococcaceae;unclassified;unclassified;
Otu00063	0.127	4.62252	2767.75	k__Bacteria;p__Firmicutes;c__Clostridia;o__Clostridiales;f__Veillonellaceae;g__Propionispora;s__hippei;
Otu00129	-0.106	4.16925	3067.93	k__Bacteria;p__Firmicutes;c__Clostridia;o__Clostridiales;f__Ruminococcaceae;g__Ruminococcus;unclassified;
Otu00004	-0.043	2.14966	3124.34	k__Bacteria;p__Proteobacteria;c__Gammaproteobacteria;o__Enterobacteriales;f__Enterobacteriaceae;g__Escherichia;s__coli;
Otu00043	-0.02	2.0234	2693.54	k__Bacteria;p__Firmicutes;c__Clostridia;o__Clostridiales;f__Ruminococcaceae;g__Oscillospira;unclassified;
Otu00082	-0.009	1.81045	2145.34	k__Bacteria;p__Bacteroidetes;c__Bacteroidia;o__Bacteroidales;f__Rikenellaceae;g__Alistipes;s__putredinis;
Otu00092	0.027	1.67223	2517.46	k__Bacteria;p__Bacteroidetes;c__Bacteroidia;o__Bacteroidales;f__Bacteroidaceae;g__Bacteroides;s__ovatus;
Otu00052	-0.037	1.62093	2421.03	k__Bacteria;p__Actinobacteria;c__Coriobacteriia;o__Coriobacteriales;f__Coriobacteriaceae;unclassified;unclassified;
Otu00073	0.067	1.44603	2785.27	k__Bacteria;p__Proteobacteria;c__Gammaproteobacteria;o__Pasteurellales;f__Pasteurellaceae;g__Haemophilus;s__parainfluenzae;
Otu00028	-0.091	1.17068	2590.49	k__Bacteria;p__Firmicutes;c__Clostridia;o__Clostridiales;f__Veillonellaceae;g__Dialister;unclassified;
Otu00035	-0.101	0.589593	3009.73	k__Bacteria;p__Firmicutes;c__Clostridia;o__Clostridiales;f__Lachnospiraceae;g__Ruminococcus;s__lactaris;
GABA index
OTU	Spearman's rho	Increase in MSE	Increase in Node Purity	Taxonomy
Otu00064	-0.092	5.34565	3414.67	k__Bacteria;p__Firmicutes;c__Clostridia;o__Clostridiales;f__Lachnospiraceae;g__Roseburia;s__inulinivorans;
Otu00016	0.043	4.20715	3090.05	k__Bacteria;p__Firmicutes;c__Clostridia;o__Clostridiales;f__Ruminococcaceae;g__Cellulosibacter;s__alkalithermophilus;
Otu00012	-0.05	3.94644	2769.29	k__Bacteria;p__Firmicutes;c__Clostridia;o__Clostridiales;f__Ruminococcaceae;g__Oscillospira;unclassified;
Otu00102	-0.008	3.87966	2358.9	k__Bacteria;p__Firmicutes;c__Clostridia;o__Clostridiales;f__Ruminococcaceae;g__Oscillospira;unclassified;
Otu00021	-0.014	3.83928	2237.83	k__Bacteria;p__Firmicutes;c__Clostridia;o__Clostridiales;f__Ruminococcaceae;g__Oscillospira;unclassified;
Otu00112	-0.074	3.22788	2016.33	k__Bacteria;p__Firmicutes;c__Clostridia;o__Clostridiales;f__Ruminococcaceae;g__Oscillospira;unclassified;
Otu00043	-0.019	3.16244	2316.24	k__Bacteria;p__Firmicutes;c__Clostridia;o__Clostridiales;f__Ruminococcaceae;g__Oscillospira;unclassified;
Otu00003	0.063	2.82146	2972.13	k__Bacteria;p__Firmicutes;c__Clostridia;o__Clostridiales;f__Ruminococcaceae;g__Gemmiger;s__formicilis;
Otu00177	-0.059	2.62024	2211.28	k__Bacteria;p__Proteobacteria;c__Deltaproteobacteria;o__Desulfovibrionales;f__Desulfovibrionaceae;g__Bilophila;unclassified;
Otu00097	0.073	2.37903	2548.72	k__Bacteria;p__Firmicutes;c__Clostridia;o__Clostridiales;f__[Mogibacteriaceae];unclassified;unclassified;
Otu00063	0.074	2.17642	2258.9	k__Bacteria;p__Firmicutes;c__Clostridia;o__Clostridiales;f__Veillonellaceae;g__Propionispora;s__hippei;
Otu00080	0.025	2.13493	1861.25	k__Bacteria;p__Bacteroidetes;c__Bacteroidia;o__Bacteroidales;f__Rikenellaceae;g__Alistipes;s__finegoldii;
Otu00010	0.085	2.10263	3134.96	k__Bacteria;p__Firmicutes;c__Clostridia;o__Clostridiales;f__Clostridiaceae;g__Clostridium;s__celatum;
Otu00027	-0.064	1.78807	2607.38	k__Bacteria;p__Bacteroidetes;c__Bacteroidia;o__Bacteroidales;f__Bacteroidaceae;g__Bacteroides;s__fragilis;
Otu00052	0.004	1.60167	1832.67	k__Bacteria;p__Actinobacteria;c__Coriobacteriia;o__Coriobacteriales;f__Coriobacteriaceae;unclassified;unclassified;
Otu00041	-0.001	1.55834	2291.28	k__Bacteria;p__Firmicutes;c__Clostridia;o__Clostridiales;f__Ruminococcaceae;g__Oscillospira;unclassified;
Otu00050	0.016	1.43096	2208.29	k__Bacteria;p__Bacteroidetes;c__Bacteroidia;o__Bacteroidales;f__Bacteroidaceae;g__Bacteroides;s__uniformis;
Percentage of calories contributed by ultra-processed foods
OTU	Spearman's rho	Increase in MSE	Increase in Node Purity	Taxonomy
Otu00041	0.072	0.00135092	0.931192	k__Bacteria;p__Firmicutes;c__Clostridia;o__Clostridiales;f__Ruminococcaceae;g__Oscillospira;unclassified;
Otu00021	-0.05	0.00122647	0.793905	k__Bacteria;p__Firmicutes;c__Clostridia;o__Clostridiales;f__Ruminococcaceae;g__Oscillospira;unclassified;
Otu00071	0.122	0.00121208	0.864683	k__Bacteria;p__Bacteroidetes;c__Bacteroidia;o__Bacteroidales;f__Prevotellaceae;g__Prevotella;s__melaninogenica;
Otu00043	0.063	0.0010881	0.680149	k__Bacteria;p__Firmicutes;c__Clostridia;o__Clostridiales;f__Ruminococcaceae;g__Oscillospira;unclassified;
Otu00033	-0.044	0.00095551	0.795537	k__Bacteria;p__Firmicutes;c__Clostridia;o__Clostridiales;f__Ruminococcaceae;g__Oscillospira;unclassified;
Otu00084	-0.072	0.000922616	0.695129	k__Bacteria;p__Firmicutes;c__Clostridia;o__Clostridiales;f__Ruminococcaceae;unclassified;unclassified;
Otu00007	0.061	0.000816185	0.986807	k__Bacteria;p__Actinobacteria;c__Actinobacteria;o__Bifidobacteriales;f__Bifidobacteriaceae;g__Bifidobacterium;s__adolescentis;
Otu00056	0.089	0.000725266	0.993146	k__Bacteria;p__Firmicutes;c__Clostridia;o__Clostridiales;f__Ruminococcaceae;g__Subdoligranulum;s__variabile;
Otu00012	0.05	0.000714964	0.813345	k__Bacteria;p__Firmicutes;c__Clostridia;o__Clostridiales;f__Ruminococcaceae;g__Oscillospira;unclassified;
Otu00002	-0.026	0.000683552	0.859	k__Bacteria;p__Bacteroidetes;c__Bacteroidia;o__Bacteroidales;f__Prevotellaceae;g__Prevotella;s__copri;
Otu00044	0.096	0.000506649	0.928833	k__Bacteria;p__Firmicutes;c__Clostridia;o__Clostridiales;f__Veillonellaceae;g__Veillonella;s__dispar;
Otu00026	-0.049	0.000493423	0.88956	k__Bacteria;p__Firmicutes;c__Clostridia;o__Clostridiales;f__Lachnospiraceae;g__Clostridium;s__hathewayi;
Otu00197	-0.038	0.000459425	0.632618	k__Bacteria;p__Firmicutes;c__Bacilli;o__Gemellales;f__Gemellaceae;g__Gemella;unclassified;
Otu00129	0.071	0.000455109	0.698295	k__Bacteria;p__Firmicutes;c__Clostridia;o__Clostridiales;f__Ruminococcaceae;g__Ruminococcus;unclassified;
Otu00177	0.056	0.000436294	0.685545	k__Bacteria;p__Proteobacteria;c__Deltaproteobacteria;o__Desulfovibrionales;f__Desulfovibrionaceae;g__Bilophila;unclassified;
Otu00089	-0.055	0.000363464	0.598446	k__Bacteria;p__Firmicutes;c__Clostridia;o__Clostridiales;f__Lachnospiraceae;g__Lachnospira;unclassified;
Otu00037	-0.012	0.000311346	0.75352	k__Bacteria;p__Firmicutes;c__Clostridia;o__Clostridiales;f__Lachnospiraceae;g__Blautia;unclassified;
2. FOOD-GROUP INTAKE
Food-group PC1
OTU	Spearman's rho	Increase in MSE	Increase in Node Purity	Taxonomy
Otu00001	-0.042	0.110644	61.0414	k__Bacteria;p__Bacteroidetes;c__Bacteroidia;o__Bacteroidales;f__Prevotellaceae;g__Prevotella;s__copri;
Otu00002	-0.043	0.108129	72.3472	k__Bacteria;p__Bacteroidetes;c__Bacteroidia;o__Bacteroidales;f__Prevotellaceae;g__Prevotella;s__copri;
Otu00024	0.016	0.0389767	73.9074	k__Bacteria;p__Firmicutes;c__Clostridia;o__Clostridiales;f__Lachnospiraceae;g__[Ruminococcus];s__gnavus;
Otu00003	-0.027	0.0309334	65.9885	k__Bacteria;p__Firmicutes;c__Clostridia;o__Clostridiales;f__Ruminococcaceae;g__Gemmiger;s__formicilis;
Otu00097	0.101	0.0295071	56.786	k__Bacteria;p__Firmicutes;c__Clostridia;o__Clostridiales;f__[Mogibacteriaceae];unclassified;unclassified;
Otu00069	0.095	0.0284145	46.994	k__Bacteria;p__Bacteroidetes;c__Bacteroidia;o__Bacteroidales;f__[Odoribacteraceae];g__Butyricimonas;unclassified;
Otu00077	0.066	0.025508	53.3028	k__Bacteria;p__Bacteroidetes;c__Bacteroidia;o__Bacteroidales;f__Bacteroidaceae;g__Bacteroides;s__caccae;
Otu00025	0.097	0.0230664	56.8565	k__Bacteria;p__Bacteroidetes;c__Bacteroidia;o__Bacteroidales;f__Bacteroidaceae;g__Bacteroides;unclassified;
Otu00018	-0.102	0.01772	54.2952	k__Bacteria;p__Actinobacteria;c__Coriobacteriia;o__Coriobacteriales;f__Coriobacteriaceae;g__Adlercreutzia;unclassified;
Food-group PC2
OTU	Spearman's rho	Increase in MSE	Increase in Node Purity	Taxonomy
Otu00063	0.048	0.0540853	42.1216	k__Bacteria;p__Firmicutes;c__Clostridia;o__Clostridiales;f__Veillonellaceae;g__Propionispora;s__hippei;
Otu00018	0.053	0.0497519	19.476	k__Bacteria;p__Actinobacteria;c__Coriobacteriia;o__Coriobacteriales;f__Coriobacteriaceae;g__Adlercreutzia;unclassified;
Otu00084	0.06	0.0466343	28.4379	k__Bacteria;p__Firmicutes;c__Clostridia;o__Clostridiales;f__Ruminococcaceae;unclassified;unclassified;
Otu00056	-0.138	0.043263	23.2364	k__Bacteria;p__Firmicutes;c__Clostridia;o__Clostridiales;f__Ruminococcaceae;g__Subdoligranulum;s__variabile;
Otu00110	0.052	0.0379468	20.3453	k__Bacteria;p__Firmicutes;c__Clostridia;o__Clostridiales;f__Lachnospiraceae;g__Coprococcus;unclassified;
Otu00121	-0.083	0.0303951	21.5553	k__Bacteria;p__Bacteroidetes;c__Bacteroidia;o__Bacteroidales;f__Porphyromonadaceae;g__Parabacteroides;unclassified;
Otu00004	0.027	0.0302821	23.2683	k__Bacteria;p__Proteobacteria;c__Gammaproteobacteria;o__Enterobacteriales;f__Enterobacteriaceae;g__Escherichia;s__coli;
Otu00007	-0.11	0.0297528	22.3789	k__Bacteria;p__Actinobacteria;c__Actinobacteria;o__Bifidobacteriales;f__Bifidobacteriaceae;g__Bifidobacterium;s__adolescentis;
Otu00043	0.006	0.0289064	11.3515	k__Bacteria;p__Firmicutes;c__Clostridia;o__Clostridiales;f__Ruminococcaceae;g__Oscillospira;unclassified;
Otu00147	-0.061	0.0273583	16.6969	k__Bacteria;p__Firmicutes;c__Clostridia;o__Clostridiales;f__Ruminococcaceae;g__Oscillospira;unclassified;
Otu00033	0.022	0.025062	14.3184	k__Bacteria;p__Firmicutes;c__Clostridia;o__Clostridiales;f__Ruminococcaceae;g__Oscillospira;unclassified;
Otu00012	-0.032	0.0246843	15.7278	k__Bacteria;p__Firmicutes;c__Clostridia;o__Clostridiales;f__Ruminococcaceae;g__Oscillospira;unclassified;
Otu00023	0.096	0.0246707	16.6899	k__Bacteria;p__Firmicutes;c__Clostridia;o__Clostridiales;f__Peptostreptococcaceae;g__[Clostridium];s__litorale;
Otu00089	0.091	0.0246699	20.6694	k__Bacteria;p__Firmicutes;c__Clostridia;o__Clostridiales;f__Lachnospiraceae;g__Lachnospira;unclassified;
Otu00129	-0.103	0.0243324	15.2308	k__Bacteria;p__Firmicutes;c__Clostridia;o__Clostridiales;f__Ruminococcaceae;g__Ruminococcus;unclassified;
Otu00060	0.043	0.0228738	11.3995	k__Bacteria;p__Firmicutes;c__Clostridia;o__Clostridiales;f__Clostridiaceae;g__02d06;unclassified;
Otu00040	0.071	0.0214262	18.4505	k__Bacteria;p__Firmicutes;c__Clostridia;o__Clostridiales;f__Ruminococcaceae;g__Butyricicoccus;s__pullicaecorum;
Otu00102	-0.018	0.0203661	16.5823	k__Bacteria;p__Firmicutes;c__Clostridia;o__Clostridiales;f__Ruminococcaceae;g__Oscillospira;unclassified;
Otu00064	-0.082	0.0178437	20.6088	k__Bacteria;p__Firmicutes;c__Clostridia;o__Clostridiales;f__Lachnospiraceae;g__Roseburia;s__inulinivorans;
Otu00002	0.083	0.0149592	20.6394	k__Bacteria;p__Bacteroidetes;c__Bacteroidia;o__Bacteroidales;f__Prevotellaceae;g__Prevotella;s__copri;
Otu00021	0.049	0.0145396	14.5257	k__Bacteria;p__Firmicutes;c__Clostridia;o__Clostridiales;f__Ruminococcaceae;g__Oscillospira;unclassified;
Otu00037	-0.064	0.0114473	23.0698	k__Bacteria;p__Firmicutes;c__Clostridia;o__Clostridiales;f__Lachnospiraceae;g__Blautia;unclassified;
Otu00118	0.014	0.0106287	15.4166	k__Bacteria;p__Firmicutes;c__Bacilli;o__Lactobacillales;f__Carnobacteriaceae;g__Granulicatella;unclassified;
Otu00019	0.012	0.0103539	13.6447	k__Bacteria;p__Firmicutes;c__Erysipelotrichi;o__Erysipelotrichales;f__Erysipelotrichaceae;g__Catenibacterium;unclassified;
Otu00077	-0.043	0.00719545	13.1774	k__Bacteria;p__Bacteroidetes;c__Bacteroidia;o__Bacteroidales;f__Bacteroidaceae;g__Bacteroides;s__caccae;
Otu00032	0.018	0.00696227	11.7288	k__Bacteria;p__Bacteroidetes;c__Bacteroidia;o__Bacteroidales;f__Prevotellaceae;g__Prevotella;s__stercorea;
Food-group PC3
OTU	Spearman's rho	Increase in MSE	Increase in Node Purity	Taxonomy
Otu00129	0.112	0.111627	38.649	k__Bacteria;p__Firmicutes;c__Clostridia;o__Clostridiales;f__Ruminococcaceae;g__Ruminococcus;unclassified;
Otu00084	-0.048	0.0642099	35.9489	k__Bacteria;p__Firmicutes;c__Clostridia;o__Clostridiales;f__Ruminococcaceae;unclassified;unclassified;
Otu00033	-0.049	0.0605932	33.2386	k__Bacteria;p__Firmicutes;c__Clostridia;o__Clostridiales;f__Ruminococcaceae;g__Oscillospira;unclassified;
Otu00126	-0.022	0.0583269	53.8355	k__Bacteria;p__Firmicutes;c__Clostridia;o__Clostridiales;f__Lachnospiraceae;g__Clostridium;s__clostridioforme;
Otu00080	-0.001	0.0497372	27.0628	k__Bacteria;p__Bacteroidetes;c__Bacteroidia;o__Bacteroidales;f__Rikenellaceae;g__Alistipes;s__finegoldii;
Otu00050	-0.009	0.0427665	33.3798	k__Bacteria;p__Bacteroidetes;c__Bacteroidia;o__Bacteroidales;f__Bacteroidaceae;g__Bacteroides;s__uniformis;
Otu00121	-0.084	0.0417322	37.1021	k__Bacteria;p__Bacteroidetes;c__Bacteroidia;o__Bacteroidales;f__Porphyromonadaceae;g__Parabacteroides;unclassified;
Otu00035	0.053	0.0348357	47.9315	k__Bacteria;p__Firmicutes;c__Clostridia;o__Clostridiales;f__Lachnospiraceae;g__Ruminococcus;s__lactaris;
Otu00059	0.091	0.0322422	34.7373	k__Bacteria;p__Firmicutes;c__Clostridia;o__Clostridiales;f__Lachnospiraceae;g__Blautia;unclassified;
Otu00058	-0.006	0.0276413	40.8562	k__Bacteria;p__Actinobacteria;c__Actinobacteria;o__Actinomycetales;f__Actinomycetaceae;g__Actinomyces;unclassified;
Otu00002	0.028	0.0246469	35.7135	k__Bacteria;p__Bacteroidetes;c__Bacteroidia;o__Bacteroidales;f__Prevotellaceae;g__Prevotella;s__copri;
Dairy
OTU	Spearman's rho	Increase in MSE	Increase in Node Purity	Taxonomy
Otu00175	-0.015	0.0459479	55.7881	k__Bacteria;p__Firmicutes;c__Clostridia;o__Clostridiales;f__Ruminococcaceae;g__Ruminococcus;unclassified;
Otu00002	0.032	0.0437532	47.278	k__Bacteria;p__Bacteroidetes;c__Bacteroidia;o__Bacteroidales;f__Prevotellaceae;g__Prevotella;s__copri;
Otu00057	0.108	0.040353	45.3356	k__Bacteria;p__Firmicutes;c__Clostridia;o__Clostridiales;f__Lachnospiraceae;g__Coprococcus;unclassified;
Otu00069	0.035	0.0373839	35.8075	k__Bacteria;p__Bacteroidetes;c__Bacteroidia;o__Bacteroidales;f__[Odoribacteraceae];g__Butyricimonas;unclassified;
Otu00058	-0.009	0.0305533	56.8417	k__Bacteria;p__Actinobacteria;c__Actinobacteria;o__Actinomycetales;f__Actinomycetaceae;g__Actinomyces;unclassified;
Otu00063	0.005	0.0225929	42.0577	k__Bacteria;p__Firmicutes;c__Clostridia;o__Clostridiales;f__Veillonellaceae;g__Propionispora;s__hippei;
Otu00033	-0.076	0.0223184	41.1034	k__Bacteria;p__Firmicutes;c__Clostridia;o__Clostridiales;f__Ruminococcaceae;g__Oscillospira;unclassified;
Otu00049	-0.051	0.0138471	39.7134	k__Bacteria;p__Bacteroidetes;c__Bacteroidia;o__Bacteroidales;f__Porphyromonadaceae;g__Parabacteroides;s__distasonis;
Meats
OTU	Spearman's rho	Increase in MSE	Increase in Node Purity	Taxonomy
Otu00005	0.049	0.050324	71.6192	k__Bacteria;p__Firmicutes;c__Clostridia;o__Clostridiales;f__Ruminococcaceae;g__Faecalibacterium;s__prausnitzii;
Otu00018	0.098	0.043434	61.6419	k__Bacteria;p__Actinobacteria;c__Coriobacteriia;o__Coriobacteriales;f__Coriobacteriaceae;g__Adlercreutzia;unclassified;
Otu00007	-0.147	0.0296671	67.0429	k__Bacteria;p__Actinobacteria;c__Actinobacteria;o__Bifidobacteriales;f__Bifidobacteriaceae;g__Bifidobacterium;s__adolescentis;
Otu00001	-0.009	0.0170253	60.8455	k__Bacteria;p__Bacteroidetes;c__Bacteroidia;o__Bacteroidales;f__Prevotellaceae;g__Prevotella;s__copri;
Otu00022	0.015	-0.0127632	65.3152	k__Bacteria;p__Firmicutes;c__Bacilli;o__Lactobacillales;f__Streptococcaceae;g__Streptococcus;unclassified;
Eggs
OTU	Spearman's rho	Increase in MSE	Increase in Node Purity	Taxonomy
Otu00097	0.131	0.0351056	23.8583	k__Bacteria;p__Firmicutes;c__Clostridia;o__Clostridiales;f__[Mogibacteriaceae];unclassified;unclassified;
Otu00041	0.048	0.0297105	20.422	k__Bacteria;p__Firmicutes;c__Clostridia;o__Clostridiales;f__Ruminococcaceae;g__Oscillospira;unclassified;
Otu00012	-0.058	0.0215074	17.0014	k__Bacteria;p__Firmicutes;c__Clostridia;o__Clostridiales;f__Ruminococcaceae;g__Oscillospira;unclassified;
Otu00090	-0.047	0.0210151	20.4491	k__Bacteria;p__Firmicutes;c__Clostridia;o__Clostridiales;f__Ruminococcaceae;g__Ruminococcus;unclassified;
Otu00162	0.048	0.018112	14.0085	k__Bacteria;p__Firmicutes;c__Clostridia;o__Clostridiales;f__Ruminococcaceae;g__Ruminococcus;unclassified;
Otu00059	-0.032	0.0177476	19.4137	k__Bacteria;p__Firmicutes;c__Clostridia;o__Clostridiales;f__Lachnospiraceae;g__Blautia;unclassified;
Otu00102	-0.033	0.0164847	20.1266	k__Bacteria;p__Firmicutes;c__Clostridia;o__Clostridiales;f__Ruminococcaceae;g__Oscillospira;unclassified;
Otu00011	0.022	0.0160889	15.5324	k__Archaea;p__Euryarchaeota;c__Methanobacteria;o__Methanobacteriales;f__Methanobacteriaceae;g__Methanobrevibacter;unclassified;
Otu00046	-0.038	0.0156068	16.1439	k__Bacteria;p__Firmicutes;c__Clostridia;o__Clostridiales;f__Lachnospiraceae;g__Blautia;unclassified;
Otu00006	0.11	0.0153487	21.5221	k__Bacteria;p__Verrucomicrobia;c__Verrucomicrobiae;o__Verrucomicrobiales;f__Verrucomicrobiaceae;g__Akkermansia;s__muciniphila;
Otu00148	-0.003	0.0137334	13.2128	k__Bacteria;p__Firmicutes;c__Clostridia;o__Clostridiales;f__Ruminococcaceae;g__Ruminococcus;unclassified;
Otu00085	0.06	0.0113399	20.061	k__Bacteria;p__Firmicutes;c__Clostridia;o__Clostridiales;f__Clostridiaceae;g__Clostridium;unclassified;
Otu00002	0.001	0.0107688	20.0798	k__Bacteria;p__Bacteroidetes;c__Bacteroidia;o__Bacteroidales;f__Prevotellaceae;g__Prevotella;s__copri;
Otu00032	-0.004	0.00851027	12.642	k__Bacteria;p__Bacteroidetes;c__Bacteroidia;o__Bacteroidales;f__Prevotellaceae;g__Prevotella;s__stercorea;
Otu00060	0.027	0.00848561	9.86098	k__Bacteria;p__Firmicutes;c__Clostridia;o__Clostridiales;f__Clostridiaceae;g__02d06;unclassified;
Otu00151	-0.025	0.00845742	16.9527	k__Bacteria;p__Firmicutes;c__Bacilli;o__Bacillales;f__Paenibacillaceae;g__Paenibacillus;s__ginsengarvi;
Otu00022	0.114	0.00814019	17.8218	k__Bacteria;p__Firmicutes;c__Bacilli;o__Lactobacillales;f__Streptococcaceae;g__Streptococcus;unclassified;
Otu00113	-0.023	0.00690042	12.9876	k__Bacteria;p__Proteobacteria;c__Betaproteobacteria;o__Burkholderiales;f__Burkholderiaceae;g__Burkholderia;unclassified;
Otu00025	0.014	0.0062502	16.0324	k__Bacteria;p__Bacteroidetes;c__Bacteroidia;o__Bacteroidales;f__Bacteroidaceae;g__Bacteroides;unclassified;
Otu00019	-0.046	0.0051924	15.862	k__Bacteria;p__Firmicutes;c__Erysipelotrichi;o__Erysipelotrichales;f__Erysipelotrichaceae;g__Catenibacterium;unclassified;
Otu00023	0.019	0.00297467	12.4918	k__Bacteria;p__Firmicutes;c__Clostridia;o__Clostridiales;f__Peptostreptococcaceae;g__[Clostridium];s__litorale;
Otu00108	-0.022	0.00164621	15.9859	k__Bacteria;p__Firmicutes;c__Clostridia;o__Clostridiales;f__Lachnospiraceae;g__Coprococcus;unclassified;
Otu00037	-0.05	0.00110549	20.2304	k__Bacteria;p__Firmicutes;c__Clostridia;o__Clostridiales;f__Lachnospiraceae;g__Blautia;unclassified;
Otu00109	-0.087	0.000831106	11.0555	k__Bacteria;p__Bacteroidetes;c__Bacteroidia;o__Bacteroidales;f__[Barnesiellaceae];unclassified;unclassified;
Beans
OTU	Spearman's rho	Increase in MSE	Increase in Node Purity	Taxonomy
Otu00126	0.101	0.164192	66.4401	k__Bacteria;p__Firmicutes;c__Clostridia;o__Clostridiales;f__Lachnospiraceae;g__Clostridium;s__clostridioforme;
Otu00084	-0.006	0.0555322	35.7299	k__Bacteria;p__Firmicutes;c__Clostridia;o__Clostridiales;f__Ruminococcaceae;unclassified;unclassified;
Otu00197	0.047	0.0533138	13.73	k__Bacteria;p__Firmicutes;c__Bacilli;o__Gemellales;f__Gemellaceae;g__Gemella;unclassified;
Otu00046	0.135	0.0493134	22.7656	k__Bacteria;p__Firmicutes;c__Clostridia;o__Clostridiales;f__Lachnospiraceae;g__Blautia;unclassified;
Otu00121	0.039	0.044452	37.5607	k__Bacteria;p__Bacteroidetes;c__Bacteroidia;o__Bacteroidales;f__Porphyromonadaceae;g__Parabacteroides;unclassified;
Otu00021	-0.058	0.0431449	21.177	k__Bacteria;p__Firmicutes;c__Clostridia;o__Clostridiales;f__Ruminococcaceae;g__Oscillospira;unclassified;
Otu00012	-0.019	0.0347358	15.32	k__Bacteria;p__Firmicutes;c__Clostridia;o__Clostridiales;f__Ruminococcaceae;g__Oscillospira;unclassified;
Otu00147	0.048	0.0327007	16.19	k__Bacteria;p__Firmicutes;c__Clostridia;o__Clostridiales;f__Ruminococcaceae;g__Oscillospira;unclassified;
Otu00043	-0.021	0.0321413	15.3583	k__Bacteria;p__Firmicutes;c__Clostridia;o__Clostridiales;f__Ruminococcaceae;g__Oscillospira;unclassified;
Otu00022	-0.033	0.0295108	22.1546	k__Bacteria;p__Firmicutes;c__Bacilli;o__Lactobacillales;f__Streptococcaceae;g__Streptococcus;unclassified;
Otu00118	0.014	0.0286127	13.3276	k__Bacteria;p__Firmicutes;c__Bacilli;o__Lactobacillales;f__Carnobacteriaceae;g__Granulicatella;unclassified;
Otu00064	0.075	0.0282989	23.6631	k__Bacteria;p__Firmicutes;c__Clostridia;o__Clostridiales;f__Lachnospiraceae;g__Roseburia;s__inulinivorans;
Otu00030	0.101	0.0277322	19.2262	k__Bacteria;p__Firmicutes;c__Clostridia;o__Clostridiales;f__Lachnospiraceae;g__Blautia;s__obeum;
Otu00056	0.099	0.0264013	18.7312	k__Bacteria;p__Firmicutes;c__Clostridia;o__Clostridiales;f__Ruminococcaceae;g__Subdoligranulum;s__variabile;
Otu00016	0.083	0.0232776	15.4805	k__Bacteria;p__Firmicutes;c__Clostridia;o__Clostridiales;f__Ruminococcaceae;g__Cellulosibacter;s__alkalithermophilus;
Otu00132	0.065	0.0144582	11.3144	k__Bacteria;p__Firmicutes;c__Clostridia;o__Clostridiales;f__Ruminococcaceae;unclassified;unclassified;
Otu00032	0.03	0.00946522	10.9162	k__Bacteria;p__Bacteroidetes;c__Bacteroidia;o__Bacteroidales;f__Prevotellaceae;g__Prevotella;s__stercorea;
Fruits
OTU	Spearman's rho	Increase in MSE	Increase in Node Purity	Taxonomy
Otu00004	0.026	0.0925698	54.1324	k__Bacteria;p__Proteobacteria;c__Gammaproteobacteria;o__Enterobacteriales;f__Enterobacteriaceae;g__Escherichia;s__coli;
Otu00018	0.017	0.0672782	35.4831	k__Bacteria;p__Actinobacteria;c__Coriobacteriia;o__Coriobacteriales;f__Coriobacteriaceae;g__Adlercreutzia;unclassified;
Otu00023	0.108	0.0644285	34.9969	k__Bacteria;p__Firmicutes;c__Clostridia;o__Clostridiales;f__Peptostreptococcaceae;g__[Clostridium];s__litorale;
Otu00089	0.09	0.042907	41.3486	k__Bacteria;p__Firmicutes;c__Clostridia;o__Clostridiales;f__Lachnospiraceae;g__Lachnospira;unclassified;
Otu00110	0.109	0.0406943	38.8792	k__Bacteria;p__Firmicutes;c__Clostridia;o__Clostridiales;f__Lachnospiraceae;g__Coprococcus;unclassified;
Otu00064	-0.106	0.0393266	39.8077	k__Bacteria;p__Firmicutes;c__Clostridia;o__Clostridiales;f__Lachnospiraceae;g__Roseburia;s__inulinivorans;
Otu00045	0.083	0.0307114	52.8264	k__Bacteria;p__Cyanobacteria;c__Chloroplast;o__Streptophyta;unclassified;unclassified;unclassified;
Otu00037	-0.005	0.0288004	41.3195	k__Bacteria;p__Firmicutes;c__Clostridia;o__Clostridiales;f__Lachnospiraceae;g__Blautia;unclassified;
Otu00040	0.085	0.0282208	35.641	k__Bacteria;p__Firmicutes;c__Clostridia;o__Clostridiales;f__Ruminococcaceae;g__Butyricicoccus;s__pullicaecorum;
Vegetables
OTU	Spearman's rho	Increase in MSE	Increase in Node Purity	Taxonomy
Otu00020	-0.025	0.0821351	48.03	k__Bacteria;p__Firmicutes;c__Bacilli;o__Lactobacillales;f__Streptococcaceae;g__Streptococcus;unclassified;
Otu00118	0.051	0.081499	38.0861	k__Bacteria;p__Firmicutes;c__Bacilli;o__Lactobacillales;f__Carnobacteriaceae;g__Granulicatella;unclassified;
Otu00201	0.121	0.0622834	36.2949	k__Bacteria;p__Firmicutes;c__Erysipelotrichi;o__Erysipelotrichales;f__Erysipelotrichaceae;g__Clostridium;s__ramosum;
Otu00132	-0.021	0.0292294	29.0572	k__Bacteria;p__Firmicutes;c__Clostridia;o__Clostridiales;f__Ruminococcaceae;unclassified;unclassified;
Otu00110	0.068	0.0189741	40.3763	k__Bacteria;p__Firmicutes;c__Clostridia;o__Clostridiales;f__Lachnospiraceae;g__Coprococcus;unclassified;
Otu00043	-0.008	0.0160298	32.9282	k__Bacteria;p__Firmicutes;c__Clostridia;o__Clostridiales;f__Ruminococcaceae;g__Oscillospira;unclassified;
Otu00071	0.01	0.0145404	29.2306	k__Bacteria;p__Bacteroidetes;c__Bacteroidia;o__Bacteroidales;f__Prevotellaceae;g__Prevotella;s__melaninogenica;
Otu00064	0.03	0.00967816	36.842	k__Bacteria;p__Firmicutes;c__Clostridia;o__Clostridiales;f__Lachnospiraceae;g__Roseburia;s__inulinivorans;
Otu00016	0.046	0.00684697	39.5199	k__Bacteria;p__Firmicutes;c__Clostridia;o__Clostridiales;f__Ruminococcaceae;g__Cellulosibacter;s__alkalithermophilus;
Otu00126	0.095	-0.0141363	47.0492	k__Bacteria;p__Firmicutes;c__Clostridia;o__Clostridiales;f__Lachnospiraceae;g__Clostridium;s__clostridioforme;
Cereals
OTU	Spearman's rho	Increase in MSE	Increase in Node Purity	Taxonomy
Otu00002	-0.117	0.0615591	20.151	k__Bacteria;p__Bacteroidetes;c__Bacteroidia;o__Bacteroidales;f__Prevotellaceae;g__Prevotella;s__copri;
Otu00001	-0.085	0.0386416	12.026	k__Bacteria;p__Bacteroidetes;c__Bacteroidia;o__Bacteroidales;f__Prevotellaceae;g__Prevotella;s__copri;
Otu00050	-0.06	0.0366112	14.2248	k__Bacteria;p__Bacteroidetes;c__Bacteroidia;o__Bacteroidales;f__Bacteroidaceae;g__Bacteroides;s__uniformis;
Otu00080	-0.122	0.0275795	13.0168	k__Bacteria;p__Bacteroidetes;c__Bacteroidia;o__Bacteroidales;f__Rikenellaceae;g__Alistipes;s__finegoldii;
Otu00095	-0.025	0.0255454	17.4528	k__Bacteria;p__Firmicutes;c__Clostridia;o__Clostridiales;f__Lachnospiraceae;g__Dorea;unclassified;
Otu00028	-0.02	0.0237647	15.1093	k__Bacteria;p__Firmicutes;c__Clostridia;o__Clostridiales;f__Veillonellaceae;g__Dialister;unclassified;
Otu00059	-0.078	0.0236112	14.0457	k__Bacteria;p__Firmicutes;c__Clostridia;o__Clostridiales;f__Lachnospiraceae;g__Blautia;unclassified;
Otu00005	0.019	0.0222225	20.6089	k__Bacteria;p__Firmicutes;c__Clostridia;o__Clostridiales;f__Ruminococcaceae;g__Faecalibacterium;s__prausnitzii;
Otu00037	-0.055	0.0204121	14.2426	k__Bacteria;p__Firmicutes;c__Clostridia;o__Clostridiales;f__Lachnospiraceae;g__Blautia;unclassified;
Otu00082	-0.07	0.019964	9.87267	k__Bacteria;p__Bacteroidetes;c__Bacteroidia;o__Bacteroidales;f__Rikenellaceae;g__Alistipes;s__putredinis;
Otu00022	0.011	0.0195542	15.8912	k__Bacteria;p__Firmicutes;c__Bacilli;o__Lactobacillales;f__Streptococcaceae;g__Streptococcus;unclassified;
Otu00006	-0.048	0.0172469	18.5757	k__Bacteria;p__Verrucomicrobia;c__Verrucomicrobiae;o__Verrucomicrobiales;f__Verrucomicrobiaceae;g__Akkermansia;s__muciniphila;
Otu00020	0.086	0.0171356	11.6896	k__Bacteria;p__Firmicutes;c__Bacilli;o__Lactobacillales;f__Streptococcaceae;g__Streptococcus;unclassified;
Otu00220	0.072	0.0160224	13.1701	k__Bacteria;p__Firmicutes;c__Clostridia;o__Clostridiales;f__Lachnospiraceae;g__Coprococcus;s__catus;
Otu00014	0.066	0.0139787	16.1841	k__Bacteria;p__Firmicutes;c__Clostridia;o__Clostridiales;f__Lachnospiraceae;g__Roseburia;s__faecis;
Otu00011	0.054	0.0135645	11.4986	k__Archaea;p__Euryarchaeota;c__Methanobacteria;o__Methanobacteriales;f__Methanobacteriaceae;g__Methanobrevibacter;unclassified;
Otu00099	0.009	0.0115184	18.0316	k__Bacteria;p__Actinobacteria;c__Actinobacteria;o__Actinomycetales;f__Micrococcaceae;g__Rothia;s__mucilaginosa;
Otu00015	0.053	0.0111396	13.5553	k__Bacteria;p__Firmicutes;c__Clostridia;o__Clostridiales;f__Ruminococcaceae;g__Ruminococcus;unclassified;
Otu00071	0.009	0.010708	17.3294	k__Bacteria;p__Bacteroidetes;c__Bacteroidia;o__Bacteroidales;f__Prevotellaceae;g__Prevotella;s__melaninogenica;
Otu00083	0.007	0.00993936	13.333	k__Bacteria;p__Firmicutes;c__Clostridia;o__Clostridiales;f__Lachnospiraceae;g__Dorea;s__formicigenerans;
Otu00121	-0.077	0.00974339	9.75169	k__Bacteria;p__Bacteroidetes;c__Bacteroidia;o__Bacteroidales;f__Porphyromonadaceae;g__Parabacteroides;unclassified;
Otu00228	-0.02	0.00759547	9.15529	k__Bacteria;p__Bacteroidetes;c__Bacteroidia;o__Bacteroidales;f__[Odoribacteraceae];g__Odoribacter;unclassified;
Otu00118	-0.011	0.00720201	11.3144	k__Bacteria;p__Firmicutes;c__Bacilli;o__Lactobacillales;f__Carnobacteriaceae;g__Granulicatella;unclassified;
Otu00085	-0.082	0.00437569	12.8664	k__Bacteria;p__Firmicutes;c__Clostridia;o__Clostridiales;f__Clostridiaceae;g__Clostridium;unclassified;
Otu00044	0.045	0.00407226	12.0502	k__Bacteria;p__Firmicutes;c__Clostridia;o__Clostridiales;f__Veillonellaceae;g__Veillonella;s__dispar;
Tubers
OTU	Spearman's rho	Increase in MSE	Increase in Node Purity	Taxonomy
Otu00056	-0.181	0.0542723	32.3151	k__Bacteria;p__Firmicutes;c__Clostridia;o__Clostridiales;f__Ruminococcaceae;g__Subdoligranulum;s__variabile;
Otu00025	-0.089	0.0528102	30.4316	k__Bacteria;p__Bacteroidetes;c__Bacteroidia;o__Bacteroidales;f__Bacteroidaceae;g__Bacteroides;unclassified;
Otu00049	-0.096	0.0409219	22.9451	k__Bacteria;p__Bacteroidetes;c__Bacteroidia;o__Bacteroidales;f__Porphyromonadaceae;g__Parabacteroides;s__distasonis;
Otu00110	-0.036	0.0407013	22.5058	k__Bacteria;p__Firmicutes;c__Clostridia;o__Clostridiales;f__Lachnospiraceae;g__Coprococcus;unclassified;
Otu00077	-0.098	0.0406951	23.564	k__Bacteria;p__Bacteroidetes;c__Bacteroidia;o__Bacteroidales;f__Bacteroidaceae;g__Bacteroides;s__caccae;
Otu00084	0.095	0.0307127	22.7386	k__Bacteria;p__Firmicutes;c__Clostridia;o__Clostridiales;f__Ruminococcaceae;unclassified;unclassified;
Otu00177	-0.088	0.0297861	19.4062	k__Bacteria;p__Proteobacteria;c__Deltaproteobacteria;o__Desulfovibrionales;f__Desulfovibrionaceae;g__Bilophila;unclassified;
Otu00043	0.081	0.0284264	23.6726	k__Bacteria;p__Firmicutes;c__Clostridia;o__Clostridiales;f__Ruminococcaceae;g__Oscillospira;unclassified;
Otu00097	-0.121	0.0283046	29.8721	k__Bacteria;p__Firmicutes;c__Clostridia;o__Clostridiales;f__[Mogibacteriaceae];unclassified;unclassified;
Otu00092	-0.042	0.0277434	18.5983	k__Bacteria;p__Bacteroidetes;c__Bacteroidia;o__Bacteroidales;f__Bacteroidaceae;g__Bacteroides;s__ovatus;
Otu00021	0.067	0.0275559	23.6219	k__Bacteria;p__Firmicutes;c__Clostridia;o__Clostridiales;f__Ruminococcaceae;g__Oscillospira;unclassified;
Otu00012	0.057	0.0235777	23.3389	k__Bacteria;p__Firmicutes;c__Clostridia;o__Clostridiales;f__Ruminococcaceae;g__Oscillospira;unclassified;
Otu00071	-0.111	0.0171692	24.2724	k__Bacteria;p__Bacteroidetes;c__Bacteroidia;o__Bacteroidales;f__Prevotellaceae;g__Prevotella;s__melaninogenica;
Otu00057	-0.146	0.0136944	25.9294	k__Bacteria;p__Firmicutes;c__Clostridia;o__Clostridiales;f__Lachnospiraceae;g__Coprococcus;unclassified;
Otu00073	0.025	0.00999579	25.2869	k__Bacteria;p__Proteobacteria;c__Gammaproteobacteria;o__Pasteurellales;f__Pasteurellaceae;g__Haemophilus;s__parainfluenzae;
Sugars
OTU	Spearman's rho	Increase in MSE	Increase in Node Purity	Taxonomy
Otu00022	-0.053	0.0679222	37.6227	k__Bacteria;p__Firmicutes;c__Bacilli;o__Lactobacillales;f__Streptococcaceae;g__Streptococcus;unclassified;
Otu00162	0.031	0.0644663	37.9176	k__Bacteria;p__Firmicutes;c__Clostridia;o__Clostridiales;f__Ruminococcaceae;g__Ruminococcus;unclassified;
Otu00044	-0.086	0.0601639	38.2323	k__Bacteria;p__Firmicutes;c__Clostridia;o__Clostridiales;f__Veillonellaceae;g__Veillonella;s__dispar;
Otu00075	0.012	0.036132	37.812	k__Bacteria;p__Actinobacteria;c__Coriobacteriia;o__Coriobacteriales;f__Coriobacteriaceae;g__Slackia;unclassified;
Otu00058	-0.054	0.0357873	42.5705	k__Bacteria;p__Actinobacteria;c__Actinobacteria;o__Actinomycetales;f__Actinomycetaceae;g__Actinomyces;unclassified;
Otu00060	0.02	0.0356613	24.6671	k__Bacteria;p__Firmicutes;c__Clostridia;o__Clostridiales;f__Clostridiaceae;g__02d06;unclassified;
Otu00148	0.08	0.0328068	31.703	k__Bacteria;p__Firmicutes;c__Clostridia;o__Clostridiales;f__Ruminococcaceae;g__Ruminococcus;unclassified;
Otu00001	0.041	0.0305647	43.329	k__Bacteria;p__Bacteroidetes;c__Bacteroidia;o__Bacteroidales;f__Prevotellaceae;g__Prevotella;s__copri;
Otu00129	0.077	0.0252974	36.5962	k__Bacteria;p__Firmicutes;c__Clostridia;o__Clostridiales;f__Ruminococcaceae;g__Ruminococcus;unclassified;
Otu00092	-0.047	9.40544e-05	29.1424	k__Bacteria;p__Bacteroidetes;c__Bacteroidia;o__Bacteroidales;f__Bacteroidaceae;g__Bacteroides;s__ovatus;
Nuts
OTU	Spearman's rho	Increase in MSE	Increase in Node Purity	Taxonomy
Fats
OTU	Spearman's rho	Increase in MSE	Increase in Node Purity	Taxonomy
3. NUTRIENT INTAKE
Nutrient PC1
OTU	Spearman's rho	Increase in MSE	Increase in Node Purity	Taxonomy
Otu00018	0.152	0.641462	288.479	k__Bacteria;p__Actinobacteria;c__Coriobacteriia;o__Coriobacteriales;f__Coriobacteriaceae;g__Adlercreutzia;unclassified;
Otu00049	-0.111	0.308076	202.073	k__Bacteria;p__Bacteroidetes;c__Bacteroidia;o__Bacteroidales;f__Porphyromonadaceae;g__Parabacteroides;s__distasonis;
Otu00069	-0.044	0.267824	190.68	k__Bacteria;p__Bacteroidetes;c__Bacteroidia;o__Bacteroidales;f__[Odoribacteraceae];g__Butyricimonas;unclassified;
Otu00082	-0.1	0.257171	156.732	k__Bacteria;p__Bacteroidetes;c__Bacteroidia;o__Bacteroidales;f__Rikenellaceae;g__Alistipes;s__putredinis;
Otu00058	0.021	0.231968	219.449	k__Bacteria;p__Actinobacteria;c__Actinobacteria;o__Actinomycetales;f__Actinomycetaceae;g__Actinomyces;unclassified;
Otu00092	-0.079	0.214148	174.38	k__Bacteria;p__Bacteroidetes;c__Bacteroidia;o__Bacteroidales;f__Bacteroidaceae;g__Bacteroides;s__ovatus;
Otu00035	0.042	0.211643	259.717	k__Bacteria;p__Firmicutes;c__Clostridia;o__Clostridiales;f__Lachnospiraceae;g__Ruminococcus;s__lactaris;
Otu00177	-0.128	0.208902	174.164	k__Bacteria;p__Proteobacteria;c__Deltaproteobacteria;o__Desulfovibrionales;f__Desulfovibrionaceae;g__Bilophila;unclassified;
Otu00077	-0.104	0.162273	305.43	k__Bacteria;p__Bacteroidetes;c__Bacteroidia;o__Bacteroidales;f__Bacteroidaceae;g__Bacteroides;s__caccae;
Otu00099	-0.032	0.158876	311.256	k__Bacteria;p__Actinobacteria;c__Actinobacteria;o__Actinomycetales;f__Micrococcaceae;g__Rothia;s__mucilaginosa;
Otu00005	0.048	0.158412	275.255	k__Bacteria;p__Firmicutes;c__Clostridia;o__Clostridiales;f__Ruminococcaceae;g__Faecalibacterium;s__prausnitzii;
Otu00047	0.005	0.157253	227.16	k__Bacteria;p__Actinobacteria;c__Coriobacteriia;o__Coriobacteriales;f__Coriobacteriaceae;g__Adlercreutzia;unclassified;
Otu00027	-0.043	0.154188	193.006	k__Bacteria;p__Bacteroidetes;c__Bacteroidia;o__Bacteroidales;f__Bacteroidaceae;g__Bacteroides;s__fragilis;
Otu00024	0.025	0.152282	292.856	k__Bacteria;p__Firmicutes;c__Clostridia;o__Clostridiales;f__Lachnospiraceae;g__[Ruminococcus];s__gnavus;
Otu00080	-0.12	0.135114	148.718	k__Bacteria;p__Bacteroidetes;c__Bacteroidia;o__Bacteroidales;f__Rikenellaceae;g__Alistipes;s__finegoldii;
Otu00019	0.035	0.127231	186.565	k__Bacteria;p__Firmicutes;c__Erysipelotrichi;o__Erysipelotrichales;f__Erysipelotrichaceae;g__Catenibacterium;unclassified;
Otu00011	-0.036	0.126238	171.796	k__Archaea;p__Euryarchaeota;c__Methanobacteria;o__Methanobacteriales;f__Methanobacteriaceae;g__Methanobrevibacter;unclassified;
Otu00121	-0.105	0.123262	167.783	k__Bacteria;p__Bacteroidetes;c__Bacteroidia;o__Bacteroidales;f__Porphyromonadaceae;g__Parabacteroides;unclassified;
Otu00008	-0.039	0.0550029	223.471	k__Bacteria;p__Firmicutes;c__Clostridia;o__Clostridiales;f__Ruminococcaceae;g__Faecalibacterium;s__prausnitzii;
Nutrient PC2
OTU	Spearman's rho	Increase in MSE	Increase in Node Purity	Taxonomy
Otu00110	-0.107	0.115639	70.6175	k__Bacteria;p__Firmicutes;c__Clostridia;o__Clostridiales;f__Lachnospiraceae;g__Coprococcus;unclassified;
Otu00026	-0.099	0.0983926	76.7056	k__Bacteria;p__Firmicutes;c__Clostridia;o__Clostridiales;f__Lachnospiraceae;g__Clostridium;s__hathewayi;
Otu00006	0.093	0.0950137	87.3781	k__Bacteria;p__Verrucomicrobia;c__Verrucomicrobiae;o__Verrucomicrobiales;f__Verrucomicrobiaceae;g__Akkermansia;s__muciniphila;
Otu00002	0.059	0.0940713	59.6819	k__Bacteria;p__Bacteroidetes;c__Bacteroidia;o__Bacteroidales;f__Prevotellaceae;g__Prevotella;s__copri;
Otu00001	0.043	0.0815892	48.1426	k__Bacteria;p__Bacteroidetes;c__Bacteroidia;o__Bacteroidales;f__Prevotellaceae;g__Prevotella;s__copri;
Otu00084	-0.124	0.0686525	60.9539	k__Bacteria;p__Firmicutes;c__Clostridia;o__Clostridiales;f__Ruminococcaceae;unclassified;unclassified;
Otu00064	0.038	0.0658001	69.515	k__Bacteria;p__Firmicutes;c__Clostridia;o__Clostridiales;f__Lachnospiraceae;g__Roseburia;s__inulinivorans;
Otu00111	-0.106	0.0549447	57.5176	k__Bacteria;p__Firmicutes;c__Clostridia;o__Clostridiales;f__Ruminococcaceae;g__Ruminococcus;s__albus;
Otu00025	0.048	0.0539745	63.3687	k__Bacteria;p__Bacteroidetes;c__Bacteroidia;o__Bacteroidales;f__Bacteroidaceae;g__Bacteroides;unclassified;
Otu00040	-0.142	0.0538375	72.4228	k__Bacteria;p__Firmicutes;c__Clostridia;o__Clostridiales;f__Ruminococcaceae;g__Butyricicoccus;s__pullicaecorum;
Otu00008	-0.128	0.0535589	72.4248	k__Bacteria;p__Firmicutes;c__Clostridia;o__Clostridiales;f__Ruminococcaceae;g__Faecalibacterium;s__prausnitzii;
Otu00063	-0.094	0.0372541	63.162	k__Bacteria;p__Firmicutes;c__Clostridia;o__Clostridiales;f__Veillonellaceae;g__Propionispora;s__hippei;
Otu00007	-0.142	0.0307215	71.2296	k__Bacteria;p__Actinobacteria;c__Actinobacteria;o__Bifidobacteriales;f__Bifidobacteriaceae;g__Bifidobacterium;s__adolescentis;
Otu00129	0.125	0.0303102	57.7025	k__Bacteria;p__Firmicutes;c__Clostridia;o__Clostridiales;f__Ruminococcaceae;g__Ruminococcus;unclassified;
Otu00162	0.03	0.0267728	50.1872	k__Bacteria;p__Firmicutes;c__Clostridia;o__Clostridiales;f__Ruminococcaceae;g__Ruminococcus;unclassified;
Otu00177	0.083	0.0200595	44.9953	k__Bacteria;p__Proteobacteria;c__Deltaproteobacteria;o__Desulfovibrionales;f__Desulfovibrionaceae;g__Bilophila;unclassified;
Nutrient PC3
OTU	Spearman's rho	Increase in MSE	Increase in Node Purity	Taxonomy
Otu00021	-0.033	0.223375	68.7666	k__Bacteria;p__Firmicutes;c__Clostridia;o__Clostridiales;f__Ruminococcaceae;g__Oscillospira;unclassified;
Otu00148	0.021	0.136608	77.7644	k__Bacteria;p__Firmicutes;c__Clostridia;o__Clostridiales;f__Ruminococcaceae;g__Ruminococcus;unclassified;
Otu00068	0.15	0.132613	50.9249	k__Bacteria;p__Firmicutes;c__Bacilli;o__Lactobacillales;f__Enterococcaceae;g__Enterococcus;s__casseliflavus;
Otu00092	-0.085	0.11056	40.0646	k__Bacteria;p__Bacteroidetes;c__Bacteroidia;o__Bacteroidales;f__Bacteroidaceae;g__Bacteroides;s__ovatus;
Otu00111	0.024	0.0874576	40.3109	k__Bacteria;p__Firmicutes;c__Clostridia;o__Clostridiales;f__Ruminococcaceae;g__Ruminococcus;s__albus;
Otu00005	-0.021	0.0786734	40.9725	k__Bacteria;p__Firmicutes;c__Clostridia;o__Clostridiales;f__Ruminococcaceae;g__Faecalibacterium;s__prausnitzii;
Otu00020	0.063	0.0766843	54.866	k__Bacteria;p__Firmicutes;c__Bacilli;o__Lactobacillales;f__Streptococcaceae;g__Streptococcus;unclassified;
Otu00003	0.034	0.0701648	49.764	k__Bacteria;p__Firmicutes;c__Clostridia;o__Clostridiales;f__Ruminococcaceae;g__Gemmiger;s__formicilis;
Otu00048	0.016	0.0695278	33.8285	k__Bacteria;p__Firmicutes;c__Clostridia;o__Clostridiales;f__Lachnospiraceae;g__Clostridium;s__clostridioforme;
Otu00035	0.035	0.0500867	68.8354	k__Bacteria;p__Firmicutes;c__Clostridia;o__Clostridiales;f__Lachnospiraceae;g__Ruminococcus;s__lactaris;
Otu00177	0.04	0.0489784	33.5057	k__Bacteria;p__Proteobacteria;c__Deltaproteobacteria;o__Desulfovibrionales;f__Desulfovibrionaceae;g__Bilophila;unclassified;
Otu00014	-0.049	0.0489668	48.5446	k__Bacteria;p__Firmicutes;c__Clostridia;o__Clostridiales;f__Lachnospiraceae;g__Roseburia;s__faecis;
Otu00043	0.024	0.0419351	34.1805	k__Bacteria;p__Firmicutes;c__Clostridia;o__Clostridiales;f__Ruminococcaceae;g__Oscillospira;unclassified;
Otu00112	-0.026	0.0386966	26.2568	k__Bacteria;p__Firmicutes;c__Clostridia;o__Clostridiales;f__Ruminococcaceae;g__Oscillospira;unclassified;
Otu00059	0.035	0.0310255	46.148	k__Bacteria;p__Firmicutes;c__Clostridia;o__Clostridiales;f__Lachnospiraceae;g__Blautia;unclassified;
Otu00002	-0.012	0.0296827	40.6667	k__Bacteria;p__Bacteroidetes;c__Bacteroidia;o__Bacteroidales;f__Prevotellaceae;g__Prevotella;s__copri;
Otu00076	0.011	0.0275739	37.5769	k__Bacteria;p__Firmicutes;c__Clostridia;o__Clostridiales;f__Lachnospiraceae;g__Coprococcus;unclassified;
Otu00175	0.055	0.0246285	26.1258	k__Bacteria;p__Firmicutes;c__Clostridia;o__Clostridiales;f__Ruminococcaceae;g__Ruminococcus;unclassified;
Otu00027	-0.054	0.0226996	32.5848	k__Bacteria;p__Bacteroidetes;c__Bacteroidia;o__Bacteroidales;f__Bacteroidaceae;g__Bacteroides;s__fragilis;
Otu00118	0.067	0.0182699	24.6977	k__Bacteria;p__Firmicutes;c__Bacilli;o__Lactobacillales;f__Carnobacteriaceae;g__Granulicatella;unclassified;
Dietary fiber
OTU	Spearman's rho	Increase in MSE	Increase in Node Purity	Taxonomy
Otu00110	0.116	0.106859	28.235	k__Bacteria;p__Firmicutes;c__Clostridia;o__Clostridiales;f__Lachnospiraceae;g__Coprococcus;unclassified;
Otu00026	0.092	0.0300497	20.962	k__Bacteria;p__Firmicutes;c__Clostridia;o__Clostridiales;f__Lachnospiraceae;g__Clostridium;s__hathewayi;
Otu00177	-0.2	0.0287046	18.0201	k__Bacteria;p__Proteobacteria;c__Deltaproteobacteria;o__Desulfovibrionales;f__Desulfovibrionaceae;g__Bilophila;unclassified;
Otu00004	-0.069	0.0253932	21.6686	k__Bacteria;p__Proteobacteria;c__Gammaproteobacteria;o__Enterobacteriales;f__Enterobacteriaceae;g__Escherichia;s__coli;
Otu00129	-0.13	0.0213854	17.1909	k__Bacteria;p__Firmicutes;c__Clostridia;o__Clostridiales;f__Ruminococcaceae;g__Ruminococcus;unclassified;
Otu00025	-0.094	0.0209365	16.2895	k__Bacteria;p__Bacteroidetes;c__Bacteroidia;o__Bacteroidales;f__Bacteroidaceae;g__Bacteroides;unclassified;
Otu00084	0.136	0.0199561	15.7621	k__Bacteria;p__Firmicutes;c__Clostridia;o__Clostridiales;f__Ruminococcaceae;unclassified;unclassified;
Otu00050	-0.041	0.0177155	14.2673	k__Bacteria;p__Bacteroidetes;c__Bacteroidia;o__Bacteroidales;f__Bacteroidaceae;g__Bacteroides;s__uniformis;
Otu00049	-0.1	0.0158141	14.1942	k__Bacteria;p__Bacteroidetes;c__Bacteroidia;o__Bacteroidales;f__Porphyromonadaceae;g__Parabacteroides;s__distasonis;
Otu00082	-0.085	0.0151059	10.8542	k__Bacteria;p__Bacteroidetes;c__Bacteroidia;o__Bacteroidales;f__Rikenellaceae;g__Alistipes;s__putredinis;
Otu00047	0.052	0.0132858	16.6492	k__Bacteria;p__Actinobacteria;c__Coriobacteriia;o__Coriobacteriales;f__Coriobacteriaceae;g__Adlercreutzia;unclassified;
Otu00056	-0.131	0.0131011	19.4132	k__Bacteria;p__Firmicutes;c__Clostridia;o__Clostridiales;f__Ruminococcaceae;g__Subdoligranulum;s__variabile;
Otu00048	0.115	0.013012	16.6893	k__Bacteria;p__Firmicutes;c__Clostridia;o__Clostridiales;f__Lachnospiraceae;g__Clostridium;s__clostridioforme;
Otu00019	0.012	0.012415	15.1166	k__Bacteria;p__Firmicutes;c__Erysipelotrichi;o__Erysipelotrichales;f__Erysipelotrichaceae;g__Catenibacterium;unclassified;
Otu00014	0.091	0.0121669	20.5095	k__Bacteria;p__Firmicutes;c__Clostridia;o__Clostridiales;f__Lachnospiraceae;g__Roseburia;s__faecis;
Otu00027	-0.081	0.011216	18.1021	k__Bacteria;p__Bacteroidetes;c__Bacteroidia;o__Bacteroidales;f__Bacteroidaceae;g__Bacteroides;s__fragilis;
Otu00003	0.167	0.010923	20.2316	k__Bacteria;p__Firmicutes;c__Clostridia;o__Clostridiales;f__Ruminococcaceae;g__Gemmiger;s__formicilis;
Otu00063	0.12	0.00969604	19.4924	k__Bacteria;p__Firmicutes;c__Clostridia;o__Clostridiales;f__Veillonellaceae;g__Propionispora;s__hippei;
Otu00018	0.112	0.00956732	13.7275	k__Bacteria;p__Actinobacteria;c__Coriobacteriia;o__Coriobacteriales;f__Coriobacteriaceae;g__Adlercreutzia;unclassified;
Otu00284	0.124	0.00855134	12.1601	k__Bacteria;p__Firmicutes;c__Clostridia;o__Clostridiales;f__Lachnospiraceae;g__Coprococcus;unclassified;
Otu00071	-0.091	0.00807416	15.4538	k__Bacteria;p__Bacteroidetes;c__Bacteroidia;o__Bacteroidales;f__Prevotellaceae;g__Prevotella;s__melaninogenica;
Cholesterol
OTU	Spearman's rho	Increase in MSE	Increase in Node Purity	Taxonomy
Otu00008	-0.133	0.0700961	52.2827	k__Bacteria;p__Firmicutes;c__Clostridia;o__Clostridiales;f__Ruminococcaceae;g__Faecalibacterium;s__prausnitzii;
Otu00059	-0.022	0.0509347	45.3305	k__Bacteria;p__Firmicutes;c__Clostridia;o__Clostridiales;f__Lachnospiraceae;g__Blautia;unclassified;
Otu00046	-0.113	0.0488264	44.3052	k__Bacteria;p__Firmicutes;c__Clostridia;o__Clostridiales;f__Lachnospiraceae;g__Blautia;unclassified;
Otu00112	0.002	0.0464201	41.0987	k__Bacteria;p__Firmicutes;c__Clostridia;o__Clostridiales;f__Ruminococcaceae;g__Oscillospira;unclassified;
Otu00102	0.004	0.0378841	40.2626	k__Bacteria;p__Firmicutes;c__Clostridia;o__Clostridiales;f__Ruminococcaceae;g__Oscillospira;unclassified;
Otu00002	0.106	0.028374	43.4283	k__Bacteria;p__Bacteroidetes;c__Bacteroidia;o__Bacteroidales;f__Prevotellaceae;g__Prevotella;s__copri;
Otu00151	-0.017	0.028103	36.3417	k__Bacteria;p__Firmicutes;c__Bacilli;o__Bacillales;f__Paenibacillaceae;g__Paenibacillus;s__ginsengarvi;
Otu00082	-0.04	0.0253745	34.5735	k__Bacteria;p__Bacteroidetes;c__Bacteroidia;o__Bacteroidales;f__Rikenellaceae;g__Alistipes;s__putredinis;
Otu00121	0.001	0.0161291	35.6637	k__Bacteria;p__Bacteroidetes;c__Bacteroidia;o__Bacteroidales;f__Porphyromonadaceae;g__Parabacteroides;unclassified;
Vitamin B12
OTU	Spearman's rho	Increase in MSE	Increase in Node Purity	Taxonomy
Otu00049	-0.084	0.0562048	23.1063	k__Bacteria;p__Bacteroidetes;c__Bacteroidia;o__Bacteroidales;f__Porphyromonadaceae;g__Parabacteroides;s__distasonis;
Otu00025	-0.127	0.0536669	23.146	k__Bacteria;p__Bacteroidetes;c__Bacteroidia;o__Bacteroidales;f__Bacteroidaceae;g__Bacteroides;unclassified;
Otu00027	-0.137	0.049287	24.9381	k__Bacteria;p__Bacteroidetes;c__Bacteroidia;o__Bacteroidales;f__Bacteroidaceae;g__Bacteroides;s__fragilis;
Otu00050	-0.125	0.0478512	19.9381	k__Bacteria;p__Bacteroidetes;c__Bacteroidia;o__Bacteroidales;f__Bacteroidaceae;g__Bacteroides;s__uniformis;
Otu00121	-0.101	0.0443206	25.4906	k__Bacteria;p__Bacteroidetes;c__Bacteroidia;o__Bacteroidales;f__Porphyromonadaceae;g__Parabacteroides;unclassified;
Otu00092	-0.14	0.0438968	20.4067	k__Bacteria;p__Bacteroidetes;c__Bacteroidia;o__Bacteroidales;f__Bacteroidaceae;g__Bacteroides;s__ovatus;
Otu00018	0.169	0.0401385	27.5333	k__Bacteria;p__Actinobacteria;c__Coriobacteriia;o__Coriobacteriales;f__Coriobacteriaceae;g__Adlercreutzia;unclassified;
Otu00080	-0.05	0.0279574	16.4005	k__Bacteria;p__Bacteroidetes;c__Bacteroidia;o__Bacteroidales;f__Rikenellaceae;g__Alistipes;s__finegoldii;
Otu00022	0.043	0.027012	26.8605	k__Bacteria;p__Firmicutes;c__Bacilli;o__Lactobacillales;f__Streptococcaceae;g__Streptococcus;unclassified;
Otu00069	0.027	0.0244064	18.2699	k__Bacteria;p__Bacteroidetes;c__Bacteroidia;o__Bacteroidales;f__[Odoribacteraceae];g__Butyricimonas;unclassified;
Otu00177	0.005	0.0212668	18.6733	k__Bacteria;p__Proteobacteria;c__Deltaproteobacteria;o__Desulfovibrionales;f__Desulfovibrionaceae;g__Bilophila;unclassified;
Otu00008	-0.078	0.0196153	24.5203	k__Bacteria;p__Firmicutes;c__Clostridia;o__Clostridiales;f__Ruminococcaceae;g__Faecalibacterium;s__prausnitzii;
Otu00109	-0.031	0.0168287	15.1543	k__Bacteria;p__Bacteroidetes;c__Bacteroidia;o__Bacteroidales;f__[Barnesiellaceae];unclassified;unclassified;
Otu00010	-0.074	0.0160072	27.5798	k__Bacteria;p__Firmicutes;c__Clostridia;o__Clostridiales;f__Clostridiaceae;g__Clostridium;s__celatum;
Otu00132	-0.021	0.0155108	23.356	k__Bacteria;p__Firmicutes;c__Clostridia;o__Clostridiales;f__Ruminococcaceae;unclassified;unclassified;
Otu00017	0.035	0.0087495	25.4191	k__Bacteria;p__Actinobacteria;c__Coriobacteriia;o__Coriobacteriales;f__Coriobacteriaceae;g__Collinsella;s__aerofaciens;
Otu00108	0.019	0.00776198	18.8494	k__Bacteria;p__Firmicutes;c__Clostridia;o__Clostridiales;f__Lachnospiraceae;g__Coprococcus;unclassified;
Carbohydrates
OTU	Spearman's rho	Increase in MSE	Increase in Node Purity	Taxonomy
Otu00112	0.047	0.0376843	12.3883	k__Bacteria;p__Firmicutes;c__Clostridia;o__Clostridiales;f__Ruminococcaceae;g__Oscillospira;unclassified;
Otu00177	-0.115	0.0358014	11.7709	k__Bacteria;p__Proteobacteria;c__Deltaproteobacteria;o__Desulfovibrionales;f__Desulfovibrionaceae;g__Bilophila;unclassified;
Otu00005	0.052	0.034153	20.3297	k__Bacteria;p__Firmicutes;c__Clostridia;o__Clostridiales;f__Ruminococcaceae;g__Faecalibacterium;s__prausnitzii;
Otu00080	-0.127	0.0264649	9.63059	k__Bacteria;p__Bacteroidetes;c__Bacteroidia;o__Bacteroidales;f__Rikenellaceae;g__Alistipes;s__finegoldii;
Otu00110	0.062	0.0215834	12.0716	k__Bacteria;p__Firmicutes;c__Clostridia;o__Clostridiales;f__Lachnospiraceae;g__Coprococcus;unclassified;
Otu00024	-0.004	0.020614	16.3148	k__Bacteria;p__Firmicutes;c__Clostridia;o__Clostridiales;f__Lachnospiraceae;g__[Ruminococcus];s__gnavus;
Otu00325	0.145	0.0188342	12.0898	k__Bacteria;p__Firmicutes;c__Clostridia;o__Clostridiales;f__Lachnospiraceae;g__Clostridium;s__aerotolerans;
Otu00092	-0.087	0.0184746	9.81449	k__Bacteria;p__Bacteroidetes;c__Bacteroidia;o__Bacteroidales;f__Bacteroidaceae;g__Bacteroides;s__ovatus;
Otu00049	-0.099	0.0163651	9.34954	k__Bacteria;p__Bacteroidetes;c__Bacteroidia;o__Bacteroidales;f__Porphyromonadaceae;g__Parabacteroides;s__distasonis;
Otu00014	0.055	0.0163208	13.2069	k__Bacteria;p__Firmicutes;c__Clostridia;o__Clostridiales;f__Lachnospiraceae;g__Roseburia;s__faecis;
Otu00037	0.069	0.0162235	12.8026	k__Bacteria;p__Firmicutes;c__Clostridia;o__Clostridiales;f__Lachnospiraceae;g__Blautia;unclassified;
Otu00059	0.029	0.0161335	13.1042	k__Bacteria;p__Firmicutes;c__Clostridia;o__Clostridiales;f__Lachnospiraceae;g__Blautia;unclassified;
Otu00220	0.099	0.0145657	14.0512	k__Bacteria;p__Firmicutes;c__Clostridia;o__Clostridiales;f__Lachnospiraceae;g__Coprococcus;s__catus;
Otu00060	0.027	0.0135229	8.58713	k__Bacteria;p__Firmicutes;c__Clostridia;o__Clostridiales;f__Clostridiaceae;g__02d06;unclassified;
Otu00109	-0.037	0.0133837	8.24529	k__Bacteria;p__Bacteroidetes;c__Bacteroidia;o__Bacteroidales;f__[Barnesiellaceae];unclassified;unclassified;
Otu00121	-0.121	0.0128341	9.37651	k__Bacteria;p__Bacteroidetes;c__Bacteroidia;o__Bacteroidales;f__Porphyromonadaceae;g__Parabacteroides;unclassified;
Otu00069	-0.083	0.0118192	9.23423	k__Bacteria;p__Bacteroidetes;c__Bacteroidia;o__Bacteroidales;f__[Odoribacteraceae];g__Butyricimonas;unclassified;
Otu00050	-0.077	0.011542	9.63355	k__Bacteria;p__Bacteroidetes;c__Bacteroidia;o__Bacteroidales;f__Bacteroidaceae;g__Bacteroides;s__uniformis;
Otu00082	-0.103	0.0113352	7.77395	k__Bacteria;p__Bacteroidetes;c__Bacteroidia;o__Bacteroidales;f__Rikenellaceae;g__Alistipes;s__putredinis;
Otu00004	-0.046	0.0102579	15.6407	k__Bacteria;p__Proteobacteria;c__Gammaproteobacteria;o__Enterobacteriales;f__Enterobacteriaceae;g__Escherichia;s__coli;
Otu00027	-0.014	0.00975391	10.8393	k__Bacteria;p__Bacteroidetes;c__Bacteroidia;o__Bacteroidales;f__Bacteroidaceae;g__Bacteroides;s__fragilis;
Otu00083	0.045	0.008952	10.0313	k__Bacteria;p__Firmicutes;c__Clostridia;o__Clostridiales;f__Lachnospiraceae;g__Dorea;s__formicigenerans;
Otu00077	-0.123	0.00821174	18.3519	k__Bacteria;p__Bacteroidetes;c__Bacteroidia;o__Bacteroidales;f__Bacteroidaceae;g__Bacteroides;s__caccae;
Otu00011	0.003	0.0072611	8.50341	k__Archaea;p__Euryarchaeota;c__Methanobacteria;o__Methanobacteriales;f__Methanobacteriaceae;g__Methanobrevibacter;unclassified;
Otu00045	0	0.00470272	10.193	k__Bacteria;p__Cyanobacteria;c__Chloroplast;o__Streptophyta;unclassified;unclassified;unclassified;
Otu00113	-0.027	0.00414712	18.5178	k__Bacteria;p__Proteobacteria;c__Betaproteobacteria;o__Burkholderiales;f__Burkholderiaceae;g__Burkholderia;unclassified;
Fats
OTU	Spearman's rho	Increase in MSE	Increase in Node Purity	Taxonomy
Otu00018	0.12	0.03176	19.7541	k__Bacteria;p__Actinobacteria;c__Coriobacteriia;o__Coriobacteriales;f__Coriobacteriaceae;g__Adlercreutzia;unclassified;
Otu00002	0.087	0.0223984	22.526	k__Bacteria;p__Bacteroidetes;c__Bacteroidia;o__Bacteroidales;f__Prevotellaceae;g__Prevotella;s__copri;
Otu00047	-0.04	0.0132102	17.2124	k__Bacteria;p__Actinobacteria;c__Coriobacteriia;o__Coriobacteriales;f__Coriobacteriaceae;g__Adlercreutzia;unclassified;
Otu00008	-0.105	0.0127773	20.9296	k__Bacteria;p__Firmicutes;c__Clostridia;o__Clostridiales;f__Ruminococcaceae;g__Faecalibacterium;s__prausnitzii;
Otu00001	0.073	0.0125813	12.9547	k__Bacteria;p__Bacteroidetes;c__Bacteroidia;o__Bacteroidales;f__Prevotellaceae;g__Prevotella;s__copri;
Otu00035	0.013	0.0124786	23.0108	k__Bacteria;p__Firmicutes;c__Clostridia;o__Clostridiales;f__Lachnospiraceae;g__Ruminococcus;s__lactaris;
Otu00077	-0.081	0.0123432	21.2076	k__Bacteria;p__Bacteroidetes;c__Bacteroidia;o__Bacteroidales;f__Bacteroidaceae;g__Bacteroides;s__caccae;
Otu00073	0.002	0.00992102	19.6537	k__Bacteria;p__Proteobacteria;c__Gammaproteobacteria;o__Pasteurellales;f__Pasteurellaceae;g__Haemophilus;s__parainfluenzae;
Otu00049	-0.058	0.00965973	14.736	k__Bacteria;p__Bacteroidetes;c__Bacteroidia;o__Bacteroidales;f__Porphyromonadaceae;g__Parabacteroides;s__distasonis;
Otu00024	0.028	0.00905431	24.8907	k__Bacteria;p__Firmicutes;c__Clostridia;o__Clostridiales;f__Lachnospiraceae;g__[Ruminococcus];s__gnavus;
Otu00058	0.008	0.00812167	14.8601	k__Bacteria;p__Actinobacteria;c__Actinobacteria;o__Actinomycetales;f__Actinomycetaceae;g__Actinomyces;unclassified;
Otu00095	0.085	0.00716927	15.2696	k__Bacteria;p__Firmicutes;c__Clostridia;o__Clostridiales;f__Lachnospiraceae;g__Dorea;unclassified;
Otu00074	0.034	0.00703731	19	k__Bacteria;p__Firmicutes;c__Bacilli;o__Lactobacillales;f__Streptococcaceae;g__Streptococcus;s__infantis;
Otu00162	0.046	0.00632965	15.0771	k__Bacteria;p__Firmicutes;c__Clostridia;o__Clostridiales;f__Ruminococcaceae;g__Ruminococcus;unclassified;
Otu00092	-0.007	0.00548517	13.3206	k__Bacteria;p__Bacteroidetes;c__Bacteroidia;o__Bacteroidales;f__Bacteroidaceae;g__Bacteroides;s__ovatus;
Otu00027	0.007	0.0041036	14.195	k__Bacteria;p__Bacteroidetes;c__Bacteroidia;o__Bacteroidales;f__Bacteroidaceae;g__Bacteroides;s__fragilis;
Otu00019	0.01	0.00406579	12.9123	k__Bacteria;p__Firmicutes;c__Erysipelotrichi;o__Erysipelotrichales;f__Erysipelotrichaceae;g__Catenibacterium;unclassified;
Otu00090	-0.033	0.00267598	15.5587	k__Bacteria;p__Firmicutes;c__Clostridia;o__Clostridiales;f__Ruminococcaceae;g__Ruminococcus;unclassified;
Otu00220	0.069	0.00266709	13.3591	k__Bacteria;p__Firmicutes;c__Clostridia;o__Clostridiales;f__Lachnospiraceae;g__Coprococcus;s__catus;
Otu00011	-0.035	0.00214913	11.9537	k__Archaea;p__Euryarchaeota;c__Methanobacteria;o__Methanobacteriales;f__Methanobacteriaceae;g__Methanobrevibacter;unclassified;
Proteins
OTU	Spearman's rho	Increase in MSE	Increase in Node Purity	Taxonomy
Otu00030	0.098	0.0266226	25.5098	k__Bacteria;p__Firmicutes;c__Clostridia;o__Clostridiales;f__Lachnospiraceae;g__Blautia;s__obeum;
Otu00058	0.011	0.0245577	22.7441	k__Bacteria;p__Actinobacteria;c__Actinobacteria;o__Actinomycetales;f__Actinomycetaceae;g__Actinomyces;unclassified;
Otu00005	0.09	0.0196078	34.3274	k__Bacteria;p__Firmicutes;c__Clostridia;o__Clostridiales;f__Ruminococcaceae;g__Faecalibacterium;s__prausnitzii;
Otu00018	0.12	0.0166143	22.612	k__Bacteria;p__Actinobacteria;c__Coriobacteriia;o__Coriobacteriales;f__Coriobacteriaceae;g__Adlercreutzia;unclassified;
Otu00019	-0.061	0.0163556	20.6176	k__Bacteria;p__Firmicutes;c__Erysipelotrichi;o__Erysipelotrichales;f__Erysipelotrichaceae;g__Catenibacterium;unclassified;
Otu00082	-0.069	0.0152317	18.0586	k__Bacteria;p__Bacteroidetes;c__Bacteroidia;o__Bacteroidales;f__Rikenellaceae;g__Alistipes;s__putredinis;
Otu00052	-0.057	0.0151987	18.399	k__Bacteria;p__Actinobacteria;c__Coriobacteriia;o__Coriobacteriales;f__Coriobacteriaceae;unclassified;unclassified;
Otu00110	0.119	0.014899	22.1935	k__Bacteria;p__Firmicutes;c__Clostridia;o__Clostridiales;f__Lachnospiraceae;g__Coprococcus;unclassified;
Otu00017	0.054	0.0142919	26.9747	k__Bacteria;p__Actinobacteria;c__Coriobacteriia;o__Coriobacteriales;f__Coriobacteriaceae;g__Collinsella;s__aerofaciens;
Otu00013	0.093	0.0117047	27.6998	k__Bacteria;p__Firmicutes;c__Clostridia;o__Clostridiales;f__Ruminococcaceae;g__Ruminococcus;s__bromii;
Otu00080	-0.047	0.0112388	17.3384	k__Bacteria;p__Bacteroidetes;c__Bacteroidia;o__Bacteroidales;f__Rikenellaceae;g__Alistipes;s__finegoldii;
Otu00011	-0.043	0.00942345	17.9646	k__Archaea;p__Euryarchaeota;c__Methanobacteria;o__Methanobacteriales;f__Methanobacteriaceae;g__Methanobrevibacter;unclassified;
Otu00057	0.121	0.00698285	22.686	k__Bacteria;p__Firmicutes;c__Clostridia;o__Clostridiales;f__Lachnospiraceae;g__Coprococcus;unclassified;
Otu00026	0.049	0.00438136	23.8673	k__Bacteria;p__Firmicutes;c__Clostridia;o__Clostridiales;f__Lachnospiraceae;g__Clostridium;s__hathewayi;
